# Supplementary material for: Single‐domain antibodies targeting antithrombin reduce bleeding in hemophilic mice with or without inhibitors
Source: EMBO Mol Med. 2020 Mar 11;12(4):e11298. doi: 10.15252/emmm.201911298 (PMC7136963; doi:10.15252/emmm.201911298)
Supplement: Supplementary file 2 — Source Data for Figure 4 [file EMMM-12-e11298-s002.zip]

Archive with 5 entries (4 files):
- EMM-2019-11298_Source_data_for_Figures_4B_uncropped_blots.pdf
- __MACOSX/
- __MACOSX/._EMM-2019-11298_Source_data_for_Figures_4B_uncropped_blots.pdf
- EMM-2019-11298_Source_data_for_Figures_4C_uncropped_blots.pdf
- __MACOSX/._EMM-2019-11298_Source_data_for_Figures_4C_uncropped_blots.pdf
